# Supplementary material for: Optimizing Tannin-NaCMC Compositions via DOE for Enhanced Carbon Yield and Strength in 3D-Printed Porous Carbon
Source: Polymers (Basel). 2025 Jul 3;17(13):1859. doi: 10.3390/polym17131859 (PMC12251910; doi:10.3390/polym17131859)
Supplement: Supplementary file 1 [file polymers-17-01859-s001.zip]

Archive with 1 entries (1 files):
- polymers-3708705-supplementary.pdf
